# Supplementary material for: Mapping global risk levels of Bemisia tabaci in areas of suitability for open field tomato cultivation under current and future climates
Source: PLoS One. 2018 Jun 14;13(6):e0198925. doi: 10.1371/journal.pone.0198925 (PMC6002045; doi:10.1371/journal.pone.0198925)
Supplement: S1 Table — (Models: B. tabaci (Biotype B and Q) and S. lycopersicum). (ZIP) [file pone.0198925.s001.zip]

Archive with 2 entries (2 files):
- Data - Occurrences (Bemisia tabaci and Solanum lycopersicum).CSV
- S1 Table.doc
