# Supplementary material for: Mapping global risk levels of Bemisia tabaci in areas of suitability for open field tomato cultivation under current and future climates
Source: PLoS One. 2018 Jun 14;13(6):e0198925. doi: 10.1371/journal.pone.0198925 (PMC6002045; doi:10.1371/journal.pone.0198925)
Supplement: S1 Table — (Models: B. tabaci (Biotype B and Q) and S. lycopersicum). (ZIP) [file pone.0198925.s001.zip › Data - Occurrences (Bemisia tabaci and Solanum lycopersicum).CSV]

Species	Latitude	Longitude
Bemisia tabaci	-42	174
Bemisia tabaci	-33.63219	150.68204
Bemisia tabaci	-33	146
Bemisia tabaci	-31.30444	-64.06717
Bemisia tabaci	-30	26
Bemisia tabaci	-29.70321	-52.45416
Bemisia tabaci	-28.69636	17.60109
Bemisia tabaci	-28.08205	148.64768
Bemisia tabaci	-27.55722	151.84645
Bemisia tabaci	-27.38624	31.61175
Bemisia tabaci	-26.9487	151.01057
Bemisia tabaci	-26.19641	151.84019
Bemisia tabaci	-25.60133	30.55017
Bemisia tabaci	-25.45944	31.9681
Bemisia tabaci	-24.6775	-65.02156
Bemisia tabaci	-24.57507	-64.91781
Bemisia tabaci	-24.50674	32.96828
Bemisia tabaci	-24.43222	-47.88111
Bemisia tabaci	-24.164	30.40966
Bemisia tabaci	-24	-51
Bemisia tabaci	-23.92028	-49.03333
Bemisia tabaci	-23.35	-64.1
Bemisia tabaci	-23.19207	-51.18287
Bemisia tabaci	-23.04134	28.00073
Bemisia tabaci	-22.63056	-50.37611
Bemisia tabaci	-22.45662	-47.03123
Bemisia tabaci	-22.37812	29.99477
Bemisia tabaci	-22.28095	-54.74699
Bemisia tabaci	-22.20358	-46.71761
Bemisia tabaci	-22	-49
Bemisia tabaci	-22	-42.5
Bemisia tabaci	-21.19864	-43.03502
Bemisia tabaci	-21.04817	31.652
Bemisia tabaci	-21.0446	55.27294
Bemisia tabaci	-20.41314	-52.81373
Bemisia tabaci	-20.35056	-51.40222
Bemisia tabaci	-20.11667	-51.02083
Bemisia tabaci	-20	134
Bemisia tabaci	-20	145
Bemisia tabaci	-18.04894	33.16616
Bemisia tabaci	-18	-44
Bemisia tabaci	-17.70923	-49.05268
Bemisia tabaci	-17.44069	-48.72519
Bemisia tabaci	-16.85809	-49.98061
Bemisia tabaci	-16.53517	-54.65906
Bemisia tabaci	-15.93333	-48.13333
Bemisia tabaci	-15.73121	-47.8362
Bemisia tabaci	-15.5807	-49.6362
Bemisia tabaci	-15.53289	-54.36184
Bemisia tabaci	-13.03939	-55.96724
Bemisia tabaci	-12.99981	28.5408
Bemisia tabaci	-12.75639	-60.11678
Bemisia tabaci	-12.49223	-40.30893
Bemisia tabaci	-12.08333	-76.95
Bemisia tabaci	-12	-42
Bemisia tabaci	-9.98509	-67.89517
Bemisia tabaci	-8.13565	-35.3003
Bemisia tabaci	-8.05525	-34.96789
Bemisia tabaci	-8	-37
Bemisia tabaci	-7.54247	112.20248
Bemisia tabaci	-7.29516	-35.95194
Bemisia tabaci	-7.02438	107.65913
Bemisia tabaci	-6.79438	37.71735
Bemisia tabaci	-6.58666	-37.92122
Bemisia tabaci	-5.13016	-42.71287
Bemisia tabaci	-5.09637	-37.61086
Bemisia tabaci	-5.05599	-37.99762
Bemisia tabaci	-5	-45
Bemisia tabaci	-4.30154	39.54972
Bemisia tabaci	-4.1683	-38.89552
Bemisia tabaci	-3.46017	37.6903
Bemisia tabaci	-2.97163	31.20605
Bemisia tabaci	-2.22834	-80.02969
Bemisia tabaci	-1.73015	121.3084
Bemisia tabaci	-1.30266	36.71942
Bemisia tabaci	-1.20722	-80.36861
Bemisia tabaci	-1.17949	-80.38661
Bemisia tabaci	-1.06184	-80.44837
Bemisia tabaci	-0.98855	-80.47019
Bemisia tabaci	-0.97594	-80.40558
Bemisia tabaci	-0.83795	-80.48687
Bemisia tabaci	-0.36867	35.93954
Bemisia tabaci	0.03051	34.7196
Bemisia tabaci	0.20321	34.27061
Bemisia tabaci	0.32791	32.7654
Bemisia tabaci	0.51309	32.63495
Bemisia tabaci	0.56531	34.18919
Bemisia tabaci	0.78241	34.59921
Bemisia tabaci	0.82541	24.45767
Bemisia tabaci	2.5755	-60.72234
Bemisia tabaci	3.5007	-76.35562
Bemisia tabaci	3.54749	-76.27048
Bemisia tabaci	3.86742	-76.38281
Bemisia tabaci	3.91041	12.52477
Bemisia tabaci	4	-72
Bemisia tabaci	4.53416	-76.08361
Bemisia tabaci	5.50697	10.3537
Bemisia tabaci	5.98685	116.58863
Bemisia tabaci	6.17511	1.21036
Bemisia tabaci	6.5262	2.7048
Bemisia tabaci	6.5323	2.3696
Bemisia tabaci	6.5337	2.6599
Bemisia tabaci	6.535	2.6843
Bemisia tabaci	6.5422	2.6568
Bemisia tabaci	6.5526	2.6519
Bemisia tabaci	6.5761	2.3706
Bemisia tabaci	6.6385	2.4723
Bemisia tabaci	6.6863	2.7018
Bemisia tabaci	6.6866	2.6687
Bemisia tabaci	6.7001	2.3863
Bemisia tabaci	6.7741	1.8377
Bemisia tabaci	6.8008	1.738
Bemisia tabaci	6.8067	2.4744
Bemisia tabaci	6.82547	-73.69713
Bemisia tabaci	6.8533	2.4559
Bemisia tabaci	6.9026	2.5076
Bemisia tabaci	6.9096	2.4908
Bemisia tabaci	6.9211	2.4072
Bemisia tabaci	6.9217	1.6895
Bemisia tabaci	6.9852	2.6684
Bemisia tabaci	7.0017	2.6093
Bemisia tabaci	7.0715	2.7502
Bemisia tabaci	7.1005	2.639
Bemisia tabaci	7.1063	2.1347
Bemisia tabaci	7.1063	2.1347
Bemisia tabaci	7.1166	1.6549
Bemisia tabaci	7.1596	2.5419
Bemisia tabaci	7.203	2.3856
Bemisia tabaci	7.3578	2.6008
Bemisia tabaci	7.4431	2.559
Bemisia tabaci	7.455	2.6402
Bemisia tabaci	7.80529	-80.7467
Bemisia tabaci	8	-66
Bemisia tabaci	8.05	2.3
Bemisia tabaci	8.2376	1.9692
Bemisia tabaci	8.37685	-80.44233
Bemisia tabaci	8.58771	-82.39353
Bemisia tabaci	9	-80
Bemisia tabaci	9.21398	-71.17262
Bemisia tabaci	9.24097	-70.26512
Bemisia tabaci	9.30867	2.31524
Bemisia tabaci	9.40081	-70.42
Bemisia tabaci	9.91071	-83.66969
Bemisia tabaci	9.94556	-75.08472
Bemisia tabaci	10	-84
Bemisia tabaci	10.5221	1.2841
Bemisia tabaci	10.57851	-62.82506
Bemisia tabaci	10.57917	-74.80333
Bemisia tabaci	10.6914	-71.6637
Bemisia tabaci	10.97	79.42
Bemisia tabaci	11	-61
Bemisia tabaci	11	76
Bemisia tabaci	11	77
Bemisia tabaci	11.04979	-69.7016
Bemisia tabaci	11.11869	78.66248
Bemisia tabaci	11.1528	-4.29065
Bemisia tabaci	12.1167	-61.6667
Bemisia tabaci	12.53967	-85.70874
Bemisia tabaci	12.84583	-86.09673
Bemisia tabaci	12.98	77.58
Bemisia tabaci	13	-85
Bemisia tabaci	13.10994	77.62733
Bemisia tabaci	13.36124	-86.39344
Bemisia tabaci	13.5	76
Bemisia tabaci	13.9702	99.874
Bemisia tabaci	14.01238	-87.00027
Bemisia tabaci	14.01247	-87.00076
Bemisia tabaci	14.01593	99.96733
Bemisia tabaci	14.15628	100.11155
Bemisia tabaci	14.1942	-90.1338
Bemisia tabaci	14.45901	100.11243
Bemisia tabaci	14.91176	33.33349
Bemisia tabaci	14.97629	-89.58434
Bemisia tabaci	15	-86.5
Bemisia tabaci	15.21195	104.26047
Bemisia tabaci	15.31958	101.89705
Bemisia tabaci	15.36168	104.85447
Bemisia tabaci	15.5	-90.25
Bemisia tabaci	15.5	47.5
Bemisia tabaci	16.43141	103.50588
Bemisia tabaci	17.05	-61.8
Bemisia tabaci	17.25	-88.75
Bemisia tabaci	17.3333	-62.75
Bemisia tabaci	18.00334	-66.38437
Bemisia tabaci	18.14972	98.35639
Bemisia tabaci	18.32	76.15
Bemisia tabaci	18.47	79.1
Bemisia tabaci	18.53	76.25
Bemisia tabaci	18.53	76.25
Bemisia tabaci	18.68	74.73
Bemisia tabaci	18.7111	98.97286
Bemisia tabaci	18.89136	98.82748
Bemisia tabaci	19.08	74.8
Bemisia tabaci	19.13	76.08
Bemisia tabaci	19.13	76.08
Bemisia tabaci	19.13	76.08
Bemisia tabaci	19.1981	-88.52552
Bemisia tabaci	19.5	75
Bemisia tabaci	19.72	77.18
Bemisia tabaci	19.72	77.18
Bemisia tabaci	19.85437	75.29074
Bemisia tabaci	20.01059	-75.03587
Bemisia tabaci	20.03	73.83
Bemisia tabaci	20.53	76.23
Bemisia tabaci	20.7	76.62
Bemisia tabaci	20.7	77.03
Bemisia tabaci	20.8	79.07
Bemisia tabaci	20.92513	77.73159
Bemisia tabaci	20.92583	77.76472
Bemisia tabaci	21.01105	105.9273
Bemisia tabaci	21.15	79.15
Bemisia tabaci	21.57	74.32
Bemisia tabaci	21.6058	-82.76707
Bemisia tabaci	21.82573	76.42111
Bemisia tabaci	21.85	78.83
Bemisia tabaci	21.88	77.98
Bemisia tabaci	22	-79.5
Bemisia tabaci	22.05	74.95
Bemisia tabaci	22.05	78.98
Bemisia tabaci	22.1	79.58
Bemisia tabaci	22.22	74.8
Bemisia tabaci	22.3	70.93
Bemisia tabaci	22.5	77.92
Bemisia tabaci	22.57	72.93
Bemisia tabaci	22.65988	106.26984
Bemisia tabaci	22.73	75.83
Bemisia tabaci	22.97	78.1
Bemisia tabaci	23	-102
Bemisia tabaci	23	72
Bemisia tabaci	23.1533	120.30893
Bemisia tabaci	23.15778	-82.28246
Bemisia tabaci	23.17	79.98
Bemisia tabaci	23.2	77
Bemisia tabaci	23.25	88.5
Bemisia tabaci	23.27	77.6
Bemisia tabaci	23.4	76.57
Bemisia tabaci	23.49943	87.30489
Bemisia tabaci	23.53	77.85
Bemisia tabaci	23.62	75.03
Bemisia tabaci	23.85	80.03
Bemisia tabaci	23.89729	-106.88795
Bemisia tabaci	24	121
Bemisia tabaci	24.03	76.62
Bemisia tabaci	24.05	78.38
Bemisia tabaci	24.12	78.08
Bemisia tabaci	24.2	76.1
Bemisia tabaci	24.27	80.82
Bemisia tabaci	24.32812	56.73043
Bemisia tabaci	24.42	78.05
Bemisia tabaci	24.65	68.83
Bemisia tabaci	24.7	78.18
Bemisia tabaci	24.73	80.23
Bemisia tabaci	24.77123	-107.52319
Bemisia tabaci	24.82849	-107.46
Bemisia tabaci	24.86187	118.6354
Bemisia tabaci	25.05	79.05
Bemisia tabaci	25.07	77.73
Bemisia tabaci	25.25	68.31
Bemisia tabaci	25.3667	68.3667
Bemisia tabaci	25.37	68.37
Bemisia tabaci	25.4167	68.5167
Bemisia tabaci	25.4167	68.5333
Bemisia tabaci	25.419	68.529
Bemisia tabaci	25.42	68.52
Bemisia tabaci	25.42	68.53
Bemisia tabaci	25.421	68.535
Bemisia tabaci	25.422	68.534
Bemisia tabaci	25.427	68.527
Bemisia tabaci	25.439	68.54
Bemisia tabaci	25.448	68.535
Bemisia tabaci	25.449	68.57
Bemisia tabaci	25.45	68.7167
Bemisia tabaci	25.45	68.72
Bemisia tabaci	25.454	68.523
Bemisia tabaci	25.454	68.576
Bemisia tabaci	25.456	68.582
Bemisia tabaci	25.462	68.521
Bemisia tabaci	25.5167	69
Bemisia tabaci	25.9167	68.6
Bemisia tabaci	26.0333	68.9333
Bemisia tabaci	26.1333	68.2667
Bemisia tabaci	26.23	68.4
Bemisia tabaci	26.26779	117.66655
Bemisia tabaci	26.4	-97.64684
Bemisia tabaci	26.545	117.843
Bemisia tabaci	26.58058	-80.93749
Bemisia tabaci	26.60174	-81.06659
Bemisia tabaci	26.66	67.991
Bemisia tabaci	26.662	67.99
Bemisia tabaci	26.675	68.005
Bemisia tabaci	26.676	68.004
Bemisia tabaci	26.676	68.006
Bemisia tabaci	26.678	68.005
Bemisia tabaci	27	30
Bemisia tabaci	27.02873	-109.44832
Bemisia tabaci	27.349	68.713
Bemisia tabaci	27.349	68.716
Bemisia tabaci	27.349	68.718
Bemisia tabaci	27.35	68.715
Bemisia tabaci	27.35	68.717
Bemisia tabaci	27.35	68.718
Bemisia tabaci	27.351	68.717
Bemisia tabaci	27.351	68.718
Bemisia tabaci	27.50643	-109.89685
Bemisia tabaci	27.56	69.04
Bemisia tabaci	27.562	69.201
Bemisia tabaci	27.70614	-80.6018
Bemisia tabaci	28.22	70.118
Bemisia tabaci	28.261	70.647
Bemisia tabaci	28.284	70.128
Bemisia tabaci	28.285	70.121
Bemisia tabaci	28.285	70.129
Bemisia tabaci	28.29	70.114
Bemisia tabaci	28.293	70.115
Bemisia tabaci	28.299	70.114
Bemisia tabaci	28.3	70.105
Bemisia tabaci	28.3	70.114
Bemisia tabaci	28.3	70.1167
Bemisia tabaci	28.3	70.12
Bemisia tabaci	28.301	70.104
Bemisia tabaci	28.304	70.134
Bemisia tabaci	28.313	70.139
Bemisia tabaci	28.317	70.142
Bemisia tabaci	28.335	70.127
Bemisia tabaci	28.352	70.153
Bemisia tabaci	28.355	70.154
Bemisia tabaci	28.36	70.1
Bemisia tabaci	28.37	70.102
Bemisia tabaci	28.399	70.19
Bemisia tabaci	28.404	70.191
Bemisia tabaci	28.40901	-16.49658
Bemisia tabaci	28.415	70.277
Bemisia tabaci	28.4167	70.2833
Bemisia tabaci	28.42	70.28
Bemisia tabaci	28.427	70.24
Bemisia tabaci	28.435	70.244
Bemisia tabaci	28.446	70.353
Bemisia tabaci	28.473	70.401
Bemisia tabaci	28.478	70.397
Bemisia tabaci	28.478	70.4
Bemisia tabaci	28.485	70.396
Bemisia tabaci	28.594	70.585
Bemisia tabaci	28.63498	77.15188
Bemisia tabaci	28.647	70.646
Bemisia tabaci	28.648	70.651
Bemisia tabaci	28.654	70.646
Bemisia tabaci	28.657	70.643
Bemisia tabaci	28.666	70.631
Bemisia tabaci	28.666	70.633
Bemisia tabaci	28.666	70.633
Bemisia tabaci	28.689	70.464
Bemisia tabaci	28.7505	-82.5001
Bemisia tabaci	28.752	70.525
Bemisia tabaci	28.858	70.88
Bemisia tabaci	28.87	70.468
Bemisia tabaci	28.949	70.38
Bemisia tabaci	28.954	70.947
Bemisia tabaci	28.957	70.945
Bemisia tabaci	28.983	70.356
Bemisia tabaci	29.026	70.341
Bemisia tabaci	29.06717	31.08285
Bemisia tabaci	29.072	70.324
Bemisia tabaci	29.12	70.335
Bemisia tabaci	29.163	71.737
Bemisia tabaci	29.183	70.386
Bemisia tabaci	29.23	71.414
Bemisia tabaci	29.24	71.415
Bemisia tabaci	29.242	71.413
Bemisia tabaci	29.243	71.404
Bemisia tabaci	29.251	71.402
Bemisia tabaci	29.298	70.452
Bemisia tabaci	29.321	71.707
Bemisia tabaci	29.321	71.708
Bemisia tabaci	29.371	71.618
Bemisia tabaci	29.398	71.635
Bemisia tabaci	29.399	71.628
Bemisia tabaci	29.401	71.627
Bemisia tabaci	29.429	71.548
Bemisia tabaci	29.454	71.161
Bemisia tabaci	29.475	71.645
Bemisia tabaci	29.475	71.648
Bemisia tabaci	29.479	71.021
Bemisia tabaci	29.48	71.02
Bemisia tabaci	29.51	71.24
Bemisia tabaci	29.518	71.645
Bemisia tabaci	29.524	71.644
Bemisia tabaci	29.526	71.632
Bemisia tabaci	29.526	71.647
Bemisia tabaci	29.526	71.65
Bemisia tabaci	29.5333	71.6167
Bemisia tabaci	29.543	70.246
Bemisia tabaci	29.583	71.492
Bemisia tabaci	29.584	71.493
Bemisia tabaci	29.587	70.563
Bemisia tabaci	29.588	70.562
Bemisia tabaci	29.6	73.1333
Bemisia tabaci	29.608	73.016
Bemisia tabaci	29.61	73.02
Bemisia tabaci	29.61	73.02
Bemisia tabaci	29.612	70.576
Bemisia tabaci	29.644	70.572
Bemisia tabaci	29.644	70.575
Bemisia tabaci	29.649	70.572
Bemisia tabaci	29.65	72.84
Bemisia tabaci	29.65	72.93
Bemisia tabaci	29.651	70.594
Bemisia tabaci	29.653	72.84
Bemisia tabaci	29.653	72.932
Bemisia tabaci	29.664	70.579
Bemisia tabaci	29.666	70.582
Bemisia tabaci	29.667	70.604
Bemisia tabaci	29.669	70.59
Bemisia tabaci	29.71	72.03
Bemisia tabaci	29.714	72.032
Bemisia tabaci	29.74	71.27
Bemisia tabaci	29.743	71.267
Bemisia tabaci	29.744	71.266
Bemisia tabaci	29.747	72.19
Bemisia tabaci	29.766	70.609
Bemisia tabaci	29.78	72.83
Bemisia tabaci	29.847	70.63
Bemisia tabaci	29.854	70.64
Bemisia tabaci	29.868	71.287
Bemisia tabaci	29.868	71.291
Bemisia tabaci	29.882	70.642
Bemisia tabaci	29.887	70.65
Bemisia tabaci	29.89	70.647
Bemisia tabaci	29.98	73.25
Bemisia tabaci	29.9833	73.2167
Bemisia tabaci	29.9833	73.25
Bemisia tabaci	29.99	71.85
Bemisia tabaci	29.992	71.848
Bemisia tabaci	30.01	70.65
Bemisia tabaci	30.011	70.647
Bemisia tabaci	30.011	70.648
Bemisia tabaci	30.02	72.36
Bemisia tabaci	30.023	72.365
Bemisia tabaci	30.026	71.381
Bemisia tabaci	30.04733	72.39603
Bemisia tabaci	30.053	71.385
Bemisia tabaci	30.065	71.363
Bemisia tabaci	30.07	71.31
Bemisia tabaci	30.074	71.306
Bemisia tabaci	30.089	71.408
Bemisia tabaci	30.098	71.424
Bemisia tabaci	30.104	71.416
Bemisia tabaci	30.104	71.42
Bemisia tabaci	30.105	71.417
Bemisia tabaci	30.105	71.422
Bemisia tabaci	30.13	74.2
Bemisia tabaci	30.15	71.44
Bemisia tabaci	30.151	71.442
Bemisia tabaci	30.1667	71.45
Bemisia tabaci	30.19476	31.21198
Bemisia tabaci	30.26444	71.51397
Bemisia tabaci	30.3	71.9167
Bemisia tabaci	30.3	71.92
Bemisia tabaci	30.307	71.51
Bemisia tabaci	30.318	71.93
Bemisia tabaci	30.319	71.888
Bemisia tabaci	30.319	71.889
Bemisia tabaci	30.32	71.93
Bemisia tabaci	30.321	71.887
Bemisia tabaci	30.32465	31.23485
Bemisia tabaci	30.33	71.77
Bemisia tabaci	30.334	71.767
Bemisia tabaci	30.347	71.9
Bemisia tabaci	30.35423	56.01761
Bemisia tabaci	30.355	72.083
Bemisia tabaci	30.35938	-9.51538
Bemisia tabaci	30.36	72.08
Bemisia tabaci	30.37922	55.93331
Bemisia tabaci	30.396	71.871
Bemisia tabaci	30.407	72.122
Bemisia tabaci	30.41	72.12
Bemisia tabaci	30.484	71.926
Bemisia tabaci	30.525	71.651
Bemisia tabaci	30.535	71.965
Bemisia tabaci	30.55	72.14
Bemisia tabaci	30.554	72.143
Bemisia tabaci	30.59463	30.9876
Bemisia tabaci	30.60009	74.79492
Bemisia tabaci	30.635	72.322
Bemisia tabaci	30.64	72.32
Bemisia tabaci	30.64312	-87.03297
Bemisia tabaci	30.658	71.237
Bemisia tabaci	30.749	72.436
Bemisia tabaci	30.75	72.44
Bemisia tabaci	30.756	72.051
Bemisia tabaci	30.817	72.063
Bemisia tabaci	30.82	72.174
Bemisia tabaci	30.835	72.209
Bemisia tabaci	30.83981	30.34231
Bemisia tabaci	30.875	72.298
Bemisia tabaci	30.887	72.439
Bemisia tabaci	30.951	71.28
Bemisia tabaci	30.966	70.998
Bemisia tabaci	31	36
Bemisia tabaci	31.0005	-92.0004
Bemisia tabaci	31.007	71.21
Bemisia tabaci	31.034	72.557
Bemisia tabaci	31.05	72.59
Bemisia tabaci	31.053	72.588
Bemisia tabaci	31.113	70.655
Bemisia tabaci	31.114	70.654
Bemisia tabaci	31.118	70.65
Bemisia tabaci	31.119	70.651
Bemisia tabaci	31.122	70.65
Bemisia tabaci	31.161	72.103
Bemisia tabaci	31.167	70.644
Bemisia tabaci	31.217	72.273
Bemisia tabaci	31.23	72.288
Bemisia tabaci	31.23	74.24
Bemisia tabaci	31.24	72.288
Bemisia tabaci	31.245	70.963
Bemisia tabaci	31.2504	-99.2506
Bemisia tabaci	31.26946	-82.29133
Bemisia tabaci	31.368	70.698
Bemisia tabaci	31.38	73.02
Bemisia tabaci	31.3833	73.0167
Bemisia tabaci	31.397	73.034
Bemisia tabaci	31.397	73.055
Bemisia tabaci	31.397	73.056
Bemisia tabaci	31.398	73.033
Bemisia tabaci	31.398	73.034
Bemisia tabaci	31.398	73.056
Bemisia tabaci	31.399	73.035
Bemisia tabaci	31.399	73.056
Bemisia tabaci	31.4	73.03
Bemisia tabaci	31.4	73.036
Bemisia tabaci	31.4	73.04
Bemisia tabaci	31.4	73.06
Bemisia tabaci	31.4	73.0667
Bemisia tabaci	31.4	73.07
Bemisia tabaci	31.429	71.007
Bemisia tabaci	31.45	71.31
Bemisia tabaci	31.479	71.022
Bemisia tabaci	31.499	71.028
Bemisia tabaci	31.5	34.75
Bemisia tabaci	31.59977	48.87233
Bemisia tabaci	31.608	71.086
Bemisia tabaci	31.627	71.081
Bemisia tabaci	31.631	71.092
Bemisia tabaci	31.635	71.144
Bemisia tabaci	31.76749	-116.58607
Bemisia tabaci	31.782	70.871
Bemisia tabaci	31.86785	34.97616
Bemisia tabaci	32.03693	34.78511
Bemisia tabaci	32.08	76.3
Bemisia tabaci	32.17	76.42
Bemisia tabaci	32.21049	-110.91064
Bemisia tabaci	32.22	-110.93
Bemisia tabaci	32.43333	-111.18333
Bemisia tabaci	32.61251	34.94621
Bemisia tabaci	32.66373	-114.66364
Bemisia tabaci	32.7504	-89.7504
Bemisia tabaci	32.76952	35.07127
Bemisia tabaci	32.81	-109.68
Bemisia tabaci	33.48902	126.5611
Bemisia tabaci	33.50019	-111.85189
Bemisia tabaci	33.686	73.076
Bemisia tabaci	33.686	73.076
Bemisia tabaci	33.69	73.08
Bemisia tabaci	33.87415	10.08619
Bemisia tabaci	33.89911	-117.49346
Bemisia tabaci	33.93523	-6.85783
Bemisia tabaci	33.9374	-117.39959
Bemisia tabaci	34.0004	-81.0001
Bemisia tabaci	34.15242	-111.52794
Bemisia tabaci	34.48	72.49
Bemisia tabaci	34.5003	-111.501
Bemisia tabaci	34.63	72.44
Bemisia tabaci	34.631	72.442
Bemisia tabaci	34.65	72.43
Bemisia tabaci	34.699	72.392
Bemisia tabaci	34.7	72.39
Bemisia tabaci	34.72034	36.67456
Bemisia tabaci	34.97073	138.435
Bemisia tabaci	34.97491	5.5781
Bemisia tabaci	35	33
Bemisia tabaci	35.02083	33.16944
Bemisia tabaci	35.14457	36.69429
Bemisia tabaci	35.21026	115.45145
Bemisia tabaci	35.66785	10.06107
Bemisia tabaci	35.6854	139.753
Bemisia tabaci	35.7503	-86.2503
Bemisia tabaci	35.76155	10.81434
Bemisia tabaci	36	119
Bemisia tabaci	36.19069	37.1388
Bemisia tabaci	36.58076	10.85033
Bemisia tabaci	36.69352	-4.53557
Bemisia tabaci	36.8942	-2.43439
Bemisia tabaci	36.90062	34.90365
Bemisia tabaci	36.96347	35.2872
Bemisia tabaci	36.9925	-2.05392
Bemisia tabaci	37	127.5
Bemisia tabaci	37.2502	-119.751
Bemisia tabaci	37.28642	9.82411
Bemisia tabaci	37.4341	-5.94196
Bemisia tabaci	37.60912	127.18156
Bemisia tabaci	37.63861	22.7625
Bemisia tabaci	37.76907	126.74507
Bemisia tabaci	37.9885	-1.12507
Bemisia tabaci	38.11522	13.30411
Bemisia tabaci	38.19742	15.52487
Bemisia tabaci	38.37458	27.08988
Bemisia tabaci	39	22
Bemisia tabaci	39	116
Bemisia tabaci	39.22606	-8.65827
Bemisia tabaci	39.23861	-7.44083
Bemisia tabaci	39.26242	-8.85153
Bemisia tabaci	39.32111	-7.28833
Bemisia tabaci	39.43029	-0.35597
Bemisia tabaci	39.61015	116.44823
Bemisia tabaci	40.3719	18.17226
Bemisia tabaci	40.95681	14.22148
Bemisia tabaci	41.01687	14.91309
Bemisia tabaci	41.06667	26.27111
Bemisia tabaci	42	43.5
Bemisia tabaci	42.55235	18.305
Bemisia tabaci	43.06194	16.16944
Bemisia tabaci	43.06361	43.06361
Bemisia tabaci	43.15459	6.06673
Bemisia tabaci	43.55336	3.88459
Bemisia tabaci	43.8313	7.76746
Bemisia tabaci	44.05473	8.18203
Bemisia tabaci	44.13739	12.22006
